# Supplementary material for: A Simple CO2 Generating System Incorporated with CDC Light Trap for Sampling Mosquito Vectors
Source: Insects. 2022 Jul 15;13(7):637. doi: 10.3390/insects13070637 (PMC9322468; doi:10.3390/insects13070637)
Supplement: Supplementary file 1 [file insects-13-00637-s001.zip]

Archive with 1 entries (1 files):
- insects-1785962-supplementary.pdf
